# Supplementary material for: Risk Factors Associated with Pancreatic Cancer in the UK Biobank Cohort
Source: Cancers (Basel). 2022 Oct 12;14(20):4991. doi: 10.3390/cancers14204991 (PMC9599736; doi:10.3390/cancers14204991)
Supplement: Supplementary file 1 [file cancers-14-04991-s001.zip]

Archive with 1 entries (1 files):
- cancers-1906797-supplementary.pdf
